# Supplementary material for: Identification of common carp (Cyprinus carpio) microRNAs and microRNA-related SNPs
Source: BMC Genomics. 2012 Aug 21;13:413. doi: 10.1186/1471-2164-13-413 (PMC3478155; doi:10.1186/1471-2164-13-413)
Supplement: Additional file 3 — Table S1. Information of common carp miRNAs only identified by our homology-based prediction. [file 1471-2164-13-413-S3.xls]

## Sheet: Sheet1
miRNAs	Mature sequence	ML (bp)	pre-miRNA	Source sequences	miRNA family	MFE (kcal/mol)	PL (bp)	A+U (%)	Precusor sequence	hairpin structure
miR-151-3p	GCAGACUGAAGCUCCUGGAGGA	22	mir-151	CF661150:151:235:-	mir-28	-30	85	38.82	GUGGCGGAUGACACUCCUGCAGUUCAGGCUGUGCUGAAGGCCGACACACGCAGACUGAAGCUCCUGGAGGAGGAACGGCAGCUAC	(((((...((...(((((.((((((((.(((((.((..........))))))).)))))....))).)))))...))...)))))
miR-1623	GCAGGCACAGACAGACAGU	19	mir-1623	EX881055:28:99:-	undef	-21.3	72	47.22	AGUAGUUAAGCUAGCUGUUUGGCCCCUUUAAAACGACGGCCAGUCGCAGGCACAGACAGACAGUGUCGCACU	(((.((...(((..((((((((((.........((((.....))))..))).)))))))..)))...)))))
miR-1754	CUGUGCUGGAGCUGUGCUGG	20	mir-1754	CA966941:464:549:-	undef	-39.5	86	33.72	CGCCCGCCUGUGCUGGAGCUGUGCUGGGCCGGAGACACAGGCAUUUCUGUCGUGGAUGUGGCCGGCUGCUGUAGUGACUGUGGGCG	(((((((..((((((.(((...(((((.(((....(((.((((....)))))))....)))))))).))).)))).)).)))))))
miR-2130	UCCCAGUUGGGCUCUGCAAGGA	22	mir-2130	EX822913:20:105:+	undef	-16.4	86	51.16	UGCUCUUCAGCCACAUCCCAGUUGGGCUCUGCAAGGAUUCAAGACCGCAGAACUACACACCUUGGACAAUCAGUAUUAAUGGAGCA	.(((((...((....(((.((.((((.(((((..((........))))))).))...)).)).)))......))......))))).
miR-223	UGUCAGUUUGUCAAAUACCCC	21	mir-223	DW723310:488:550:+	mir-223	-27.6	63	55.56	GGAGUAUUUGACAGACUGUGGUUGACACUCAAUUUAAGGGGGUGUCAGUUUGUCAAAUACCCC	((.((((((((((((((......(((((((.........))))))))))))))))))))))).
miR-23c	UUCACACUGCCAGUGAUUACCC	22	mir-23c	EX882291:249:329:-	mir-23	-18.3	81	49.38	GGAAAAUACACAGGUAAUGUGUCCCGGCAAUUGUUCCCGCGUCGCUAGAUUAUGCCCCUUUCACACUGCCAGUGAUUACCC	((..(((.(((.((((.((((....((((.....((..((...))..))...)))).....)))).)))).))))))..))
miR-26c	AGCCUAUCCUGGAUUACUUGAA	22	mir-26c	CYC055B02N10/1:464:544:-	mir-26	-21.7	81	50.62	GCUGCAACCCAGUGCAAGUAACCAAGAACAGGCCAACCCUGAUCCACAAAGCCUAUCCUGGAUUACUUGAACUAGGUACCA	......(((.(((.((((((((((.((..((((.................)))).)).))).))))))).))).)))....
miR-297	UUGUAUGUGUGCAGGUGCAGG	21	mir-297	CYC077A02E08/1:625:703:+	mir-297	-20.3	79	54.43	CAUCAGCAAUGUCCACUUUCAACAGAUGCAGACCAUCUUCCUACUUCUUGUAUGUGUGCAGGUGCAGGACAUUGUCUUG	.....(((((((((((((...(((.((((((................)))))).)))..))))...)))))))))....
miR-306b	UGAGGCGCCAGGCGGCUCUGG	21	mir-306b	CA966949:310:377:+; CA966951:317:384:+	mir-306	-32	68	29.41	CCAGAGCUCGCCCGUUUCCACCAGCAGCCAAGACCCGGACUCCGUGGUGAGGCGCCAGGCGGCUCUGG	(((((((.(((((((((.(((((..((((.......)).))...))))))))))...)))))))))))
miR-306a*	CAGAGCCGCCUGGCGCCUCA	20	mir-306a	CA966949:310:377:-;CA966951:317:384:-	mir-306	-34.1	68	29.41	CCAGAGCCGCCUGGCGCCUCACCACGGAGUCCGGGUCUUGGCUGCUGGUGGAAACGGGCGAGCUCUGG	(((((((((((.((((((..(((.(((...))))))...))).)))...(....).)))).)))))))
miR-3065-3p	UCAGCAUCAGGAUAUUGUUCCC	22	mir-3065-1	CYC078A01O05/1:80:149:-	mir-3065	-30.8	70	54.29	CUGGCAACAAAAUCACUGAUGCUGGAGUUUGACGCAACACACUCAUUCAGCAUCAGGAUAUUGUUCCCAG	((((.(((((.(((.(((((((((((((.((......)).))))...)))))))))))).))))).))))
miR-3065-5p	GCAACAAAAUCACUGAUGCUGGA	23	mir-3065-2	AU279320:8:78:+	mir-3065	-37.2	71	49.3	CCCGGCAACAAAAUCACUGAUGCUGGAGUGGAGUAAAAACACUCAGGCAGCAUCAGGAGAUUGUUGCAGGG	(((.(((((((..((.((((((((((((((.........)))))...)))))))))))..))))))).)))
miR-3112*	CAGUUUGUCUCCUCUGUGUCU	21	mir-3112	EX824222:14:96:+	undef	-37.9	83	44.58	GCGACGAUGGUGCGCCAGUGGAGCAGAGGUGGCGACUUUGUUCAACAGUUUGUCUCCUCUGUGUCUCUCCGCAUCAUUGUAGC	((.(((((((((((..((.(..(((((((.(((((..(((.....))).))))).)))))))..).)).))))))))))).))
miR-3167	AGGAUUUCAGACAGACUGGUGU	22	mir-3167	EX826139:15:91:-	undef	-28.6	77	46.75	GCUCCAGUGAUCUGUUGAAGAUCUGUGUGAAGAUGGGGGGCCAGCUGGUCAGCACAGGAUUUCAGACAGACUGGUGU	((.((((...((((((((((.(((((((..((.(((....))).)).....))))))).)))))).)))))))).))
miR-3217	UAGAGUAGAUGUUUUUUGUU	20	mir-3217	EC392860:315:383:-	undef	-17.2	69	66.67	AGCACAGAAACAAAACUUGUUUUUUUGGACUAUGCUUGCACAGUUCAGAUAGAGUAGAUGUUUUUUGUU	((((.(((((((..((((.....((((((((.((....)).))))))))..))))...)))))))))))
miR-3384	UUUCUGUUUGUAGGCUGGUAGAAGA	25	mir-3384	CYC039A02E12/2:283:356:-	undef	-20.2	74	56.76	GUCCAUCUCCUUACAGUUCUUGCUACAGGCUAAGCAGAUUUAGGUUUCUGUUUGUAGGCUGGUAGAAGAUGAAC	...(((((.((..((((.....((((((((.((((........))))..))))))))))))..)).)))))...
miR-3529	AGGCAGACUGUGACUUGUUGU	21	mir-3529	CYC005A02K24/2:146:234:-	mir-3529	-27.7	89	55.06	AUUCUGGUCACUGAGGCAGACUGUGACUUGUUGUCAGUACCGGUGACUUCACAACAACAAAAUCACUAGUCUUCCAUGGUGCCCAAAAU	....(((.(((((.((.(((((((((.(((((((........(((....))).)))))))..)))).))))).)).))))).)))....
miR-3596	AACCACACAACCUACUACCUCA	22	mir-3596-1	CYC032A01C23/1:218:301:-	let-7	-29.3	84	52.38	CAGGGAAGGCAGUAGGUUGUAUAGUUAUCUCCUGAUGGGGCAAAAUUACAACCCUGAAACCACACAACCUACUACCUCACCCUG	(((((.(((.((((((((((...(((.((....)).(((............)))...)))...)))))))))).)))..)))))
			mir-3596-2	EX823568:577:660:-		-29.3	84	52.38	CAGGGAAGGCAGUAGGUUGUAUAGUUAUCUCCUGAUGGGGCAAAAUUACAACCCUGAAACCACACAACCUACUACCUCACCCUG	(((((.(((.((((((((((...(((.((....)).(((............)))...)))...)))))))))).)))..)))))
miR-3597-5p	UUCGGUUAUCUAGCUUUAU	19	mir-3597	CYC020A01M03/1:114:196:+	mir-9	-31.4	83	57.83	AAGCGGUUCUUACUUUCGGUUAUCUAGCUUUAUGACGACCAGCACACUCAUACAGCUAGAUAACCAAAGAUAACAACACGCCU	..((((((.(((((((.((((((((((((.(((((............))))).)))))))))))))))).))).))).)))..
miR-3597-3p	AUACAGCUAGAUAACCAA	18
miR-3600	ACAGUUCUUCAGCUGGCAGCUU	22	mir-3600	CYC051B02N24/2:397:482:+	undef	-41.9	86	47.67	GCUGACCACAACAGUUCUUCAGCUGGCAGCUUUAGCGUCAGGACAGGGUCAUAAAGUUUGCCAGAGAAGAACUGCGGUAGGUCAGC	(((((((((..(((((((((..((((((((((((...((.......))...))))).))))))).)))))))))..)).)))))))
miR-3611	CUGUGAAGAAAGUAAAUCUUA	21	mir-3611	CYC082B02B12/1:721:807:-	undef	-25.8	87	65.52	UUGUCUUUUCUUAAGAGCUUUAUAGUCACUGAAAGGAGUACAACAGCUCCUUUUGUUUCUGUGAAGAAAGUAAAUCUUAAAGGACAG	.((((((...(((((((((((....((((((((((((((......)))))))))).....))))..)))))...)))))))))))).
miR-3686	CUCUGUAAGAGAAAGUCAAUG	21	mir-3686	CYC080A02M12/2:289:345:-	undef	-19.9	57	61.4	CUUACUCUGUAAGAGAAAGUCAAUGUUUGUGAUCAUGACUGAUCUAACAGCUGUGAG	(((((.((((.(((...(((((.((........)))))))..))).))))..)))))
miR-4072-3p	UAAAUGCAUCUUGACAAAAA	20	mir-4072	EC392910:398:504:-; EC393389:389:495:-; EC393746:404:480:-; EC392571:404:480:-; EC393611:404:480:-; EC393854:404:480:-	undef	-15.2	107	71.96	AAGUAUAAUUUUAAUACAUUUUUCAGAAUGCAUUCAAGACUUUAUAUAUAUCUUAAGUCAUUUUGCCAGUAAAUGCAUCUUGACAAAAAUGUUGCAAUGCACCAGCU	..((((.........((((((((((..(((((((((((((((............)))))...)))......)))))))..)))..)))))))....)))).......
miR-4143-5p	CAUGUUUUGUGUAUUUGUGU	20	mir-4143	DC997499:262:354:-; EX822790:228:320:+	undef	-27.3	93	74.19	AUAAAUACUGAUAUACACAAACAUAUGCAUUGUACAUAGAAUGUAUGUAUACACAUUCAUGUUUUGUGUAUUUGUGUAUACAGACAUGUUUAU	((((((((((.(((((((((....((((((...((((.((((((........))))))))))...))))))))))))))))))...)))))))
miR-4204-3p	UGAAUGAUUUAUAGUUACAG	20	mir-4204	utg7180000003601:40:137:-	undef	-20.6	98	70.41	AUGCAGCUAUGAUGUAACAAAGCUCUGAUGACAAAAUAUCUUUACAGAAUGAAUGAUUUAUAGUUACAGAAUGAUAUUGUAAAGCAUCAGUUGCAUUU	(((((((..((((((.((((...((((.((((.....(((((((.....)))).))).....))))))))......))))...)))))))))))))..
miR-430b-1	AAAGUGCUAUCAAGUUGGGGUAA	23	mir-430b-1	utg7180000000224:608:689:+	mir-430	-29.2	82	60.98	CAGCUGAUGUCUACUCUAACUCUAGCAUCUUUCUAUUCAAUCAAAGCAGAAAGUGCUAUCAAGUUGGGGUAAAUGUUUGCUG	((((.(((((.((((((((((.(((((.((((((.((......))..)))))))))))...)))))))))).))))).))))
			mir-430b-2	utg7180000000234:306:387:+		-29.2	82	60.98	CAGCUGAUGUCUACUCUAACUCUAGCAUCUUUCUAUUCAAUCAAAGCAGAAAGUGCUAUCAAGUUGGGGUAAAUGUUUGCUG	((((.(((((.((((((((((.(((((.((((((.((......))..)))))))))))...)))))))))).))))).))))
			mir-430b-3	CYC085B02L14/2:368:449:-		-29.2	82	60.98	CAGCUGAUGUCUACUCUAACUCUAGCAUCUUUCUAUUCAAUCAAAGCAGAAAGUGCUAUCAAGUUGGGGUAAAUGUUUGCUG	((((.(((((.((((((((((.(((((.((((((.((......))..)))))))))))...)))))))))).))))).))))
			mir-430b-4	utg7180000000234:1126:1207:+		-29.4	82	60.98	CAGCUGAUGUCUACUCUAACUCUAGCAUCUUUCUUUUCAAUCAAAGCAGAAAGUGCUAUCAAGUUGGGGUAAAUGUUUGCUG	((((.(((((.((((((((((.(((((.(((((((((......))).)))))))))))...)))))))))).))))).))))
miR-430b-2	AAAGUGCUAUCAAGUUGGGUUA	22	mir-430b-5	CYC084B02N10/1:372:453:-		-23.3	82	62.2	CAGCUGAUGUCUACUCUAACUCUAGCAUCUUUCUAUUCAAUCAAAGCAGAAAGUGCUAUCAAGUUGGGUUAAAUGUUUGCUG	((((.(((((.((..((((((.(((((.((((((.((......))..)))))))))))...))))))..)).))))).))))
miR-430c-1	UAAGUGCUUCUCUUUGGGGUAG	22	mir-430c-1	utg7180000000224:335:414:+		-34.5	80	61.25	CCCAUUAAGAUUACUUCAAAUGGGAGCAUUGAUUGGUCCUAUGUUCAUAAGUGCUUCUCUUUGGGGUAGUUUUAAUGAGG	((((((((((((((((((((.(((((((((...(((........)))..))))))))).)))))))))))))))))).))
			mir-430c-2	utg7180000000234:851:930:+		-32.5	80	61.25	CCCAUUAAGAUUACUUCAAAUGGGAGCAUUGAUUGUUCCAGUGUUCAUAAGUGCUUCUCUUUGGGGUAGUUUUAAUGAGG	((((((((((((((((((((.(((((((((...((..........))..))))))))).)))))))))))))))))).))
miR-430c-2	AAAGUGCUUCUCUUUGGGGUAG	22	mir-430c-3	CYC084B02N10/1:650:624:-		-32	75	64	CAUUAAGAUUACUUCAAAUGGGAGCAUUGAUUGGUCCUAUGUUCAAAAGUGCUUCUCUUUGGGGUAGUUUUAAUG	((((((((((((((((((.(((((((((..((((........)))).))))))))).))))))))))))))))))
miR-4453	AAGCUUGGUCUGGAGCGGUU	20	mir-4453	CF663072:398:475:+	undef	-15.3	78	53.85	AAAGGUUACCUUUUCGGAAUAUUAUCACCUCAGUCGAAUGGCCGCCAAAGGCUUUCUAAAGCUUGGUCUGGAGCGGUU	.......(((.(((((((.........((..(((.(((.((((......)))))))....))).))))))))).))).
miR-4666-3p	CAUACUAUCUGACAUGUAUU	20	mir-4666-1	CYC044A02A04/1:701:803:+	undef	-16.4	103	70.87	UGUUUUGGUAUGCUAUUUUAAACAUACUAUCUGACAUGUAUUGUAUCUGCCAUGAUUCUGUCUACACUGUCUAGUAUUCUUUUUAAAAAAUUAGUCCAAAUUC	...(((((...(((((((((((.((((((...((((((((....(((......)))......)))).))))))))))....)))))))...)))))))))...
miR-4666-5p	AUACAUGUCAGAUAGUAUGU	20	mir-4666-2	CYC044A02A04/1:701:803:-	undef	-15.7	103	70.87	GAAUUUGGACUAAUUUUUUAAAAAGAAUACUAGACAGUGUAGACAGAAUCAUGGCAGAUACAAUACAUGUCAGAUAGUAUGUUUAAAAUAGCAUACCAAAACA	...(((((.......(((((((....((((((((((.((((......(((......)))....))))))))...)))))).))))))).......)))))...
miR-466c*	CGUACAUGCACACAUCCACAC	21	mir-466c	CYC056B02N08/1:312:382:-	mir-467	-22.9	71	47.89	GUGUGCAUGGUGUGCAACCGUGCGGUCAAAGUCAUUCUCUCCAAGACACACGUACAUGCACACAUCCACAC	(((((....(((((((...(((((((....(((...........))))).))))).)))))))...)))))
miR-499*	AACAUCACUUCAAGUCUGUGCU	22	mir-499-1	CYC008B01N09/1:243:315:+	mir-499	-33.6	73	54.79	GGAGGCCGUUAAGACUUGCAGUGAUGUUUAGAGAAAUGACACAUGAACAUCACUUCAAGUCUGUGCUGUCUCC	((((((.((..(((((((.(((((((((((.............))))))))))).)))))))..)).))))))
miR-499	UUAAGACUUGCACUGAUGUUU	21	mir-499-2	CF662807:558:636:+		-21.6	79	62.03	CGCCAGACUGAGAUAUGAUGUGCUGUUUUGAUAUAAUUAUUAAGACUUGCACUGAUGUUUGUUCUGUUUAGGGUUGGUG	((((((.(((((((((...((((.(((((((((....)))))))))..))))..)))))........))))..))))))
miR-499a-3p	AACAUCACUGCAAGUCUUAACG	22	mir-499a	CYC008B01N09/1:243:315:-		-23.6	73	54.79	GGAGACAGCACAGACUUGAAGUGAUGUUCAUGUGUCAUUUCUCUAAACAUCACUGCAAGUCUUAACGGCCUCC	((((...((..(((((((.(((((((((.................))))))))).))))))).....))))))
miR-541	UGGUGAGCGCAGAAUCUGGAUC	22	mir-541	EC393668:534:610:-	mir-541	-22.8	77	45.45	UGAGGUCUCAGCCUGUUCAGCCAGCUCUCCGAAAUGGGCUUCCACAUCCUCAAUGGUGAGCGCAGAAUCUGGAUCCA	.(.((((.(((...((((.((..((((.(((....(((........)))....))).)))))).)))))))))))).
miR-669	UGUGGAUGUGUGCAUGUACGUG	22	mir-669-1	CYC056B02N08/1:312:382:+	mir-297	-30.6	71	47.89	GUGUGGAUGUGUGCAUGUACGUGUGUCUUGGAGAGAAUGACUUUGACCGCACGGUUGCACACCAUGCACAC	(((((.(((((((((....((((((..(..(((.......)))..).))))))..))))))).)).)))))
miR-669n	AUUUGUGUGUGGUUGUGUC	19	mir-669-2	utg7180000003466:590:678:+	undef	-16.7	89	67.42	GGAACUGAGAAAUUUGAGGACAAACAGUCAUUGAAAAGUAUAGUAUAUAUUUGUGUGUGGUUGUGUCAAUGCUUUGUUGUUUUAUUCCU	((((.(((((.....((((((..(((..(((....(((((((...)))))))....)))..))))))....))).....))))))))).
miR-727*	UCAGUCUUCAAUUCCUCCCAGC	22	mir-727	utg7180000000837:714:788:+	mir-727	-25.5	75	54.67	CAUUUUCAGUCUUCAAUUCCUCCCAGCCCGUAACCAUGGAAACUGUGAGUUGAGGCGAGUUGAAGACUUAAAGUG	((((((.((((((((((((..((((((((((....)))).........)))).)).)))))))))))).))))))
miR-727	GUUGAGGCGAGUUGAAGACUUA	22
miR-5113	GAAGAGGAGGAGAGAGAGCCUGU	23	mir-5113	cluster8001.1:138:158:-	undef	-16.7	70	48.57	AGAGAAGAGGAGGAGAGAGAGCCUGUGAGCGAAGAGGUCAGGUUGGUUCUACCCCAUUUUGGUUUGGUCA	...((((.((.((((((..((((((...((......))))))))..)))).)))).))))..........
miR-1601	AGUGUGAGCAGCUGAAGAGC	20	mir-1601	cluster33382.1:51:71:-	undef	-23.3	63	47.62	AUCCACAAAGAGUGUGAGCAGCUGAAGAGCUCAGGUUUCUCCACUGCUGACCUCUCGUCGGAU	((((((..((((.((.(((((..((..(((....)))..))..))))).)))))).)).))))
miR-22	CCGCUGCCAGAUGCAGACCUGU	22	mir-22	cluster25934.1:5:24:-	mir-22	-27	82	41.46	GCUAGCAGAUCUGCACCAAACUUGUGCAGGAAGCGGCAGAUGUCCACAUUACCUCGCGCCGCUGCCAGAUGCAGACCUGUGC	....((((.((((((.((....))....((.((((((.((.((.......)).))..)))))).))...)))))).))))..
MFE: minimal free energy; ML: mature length; PL: precusor length
the format of A:B:C:D (for example "CF661150:151:235:-") in the Source sequences column: (A) the source sequence; (B:C) start position and end position in the source sequences; (D) the sense/anti-sense strand.For example, CF661150:151:235:- means that the source sequence was derived from the anti-sense strand of CF661150, and the aligned site was between 151 bp and 235 bp. In A, "CYC" presents un…
