# Supplementary material for: Identification of common carp (Cyprinus carpio) microRNAs and microRNA-related SNPs
Source: BMC Genomics. 2012 Aug 21;13:413. doi: 10.1186/1471-2164-13-413 (PMC3478155; doi:10.1186/1471-2164-13-413)
Supplement: Additional file 4 — Table S2. Information of common carp miRNAs identified by both our homology-based prediction and small RNA sequencing. [file 1471-2164-13-413-S4.xls]

## Sheet: Sheet1
miRNAs	Mature sequence	ML	pre-miRNA	Source sequences	miRNA family	MFE (kcal/mol)	PL	A+U(%)	Precusor sequence	hairpin structure
miR-124*	CGUGUUCACAGCGGACCUUGAU	22	mir-124	EX821838:391:469:+	mir-124	-28.42	79	58.23	UGCUUUUCUUCGUGUUCACAGCGGACCUUGAUUUAAAUUUCCAUACAAUUAAGGCACGCGGUGAAUGCCAAGAAAGAUG	...(((((((.((((((((.(((..((((((((.............))))))))..))).)))))))).)))))))...
miR-124	UAAGGCACGCGGUGAAUGCCAA	22
miR-132*	ACCGUGGCAUUAGAUUGUUACU	22	mir-132	CYC023A01I23/2:200:282:-	mir-132	-45	83	48.19	CUCCAUGGUGACCGUGGCAUUAGAUUGUUACUGUAGCAACAGCACUUCUGGUAACAGUCUACAGCCAUGGUCGCUAGGGGGCA	((((.(((((((((((((..((((((((((((((.((....))))....))))))))))))..)))))))))))))))))...
miR-132	UAACAGUCUACAGCCAUGGUCG	22
miR-212a-5p	ACCAUGGCUGUAGACUGUUAC	23	mir-212-2	CYC023A01I23/2:202:283:+		-26.8	82	48.78	CCCCCUAGCGACCAUGGCUGUAGACUGUUACCAGAAGUGCUGUUGCUACAGUAACAAUCUAAUGCCACGGUCACCAUGGAGA	...((..(.((((.((((..((((.((((((..(.(((......))).).)))))).))))..)))).)))).)...))...
miR-212-5p	ACCUUGGCUCUAGACUGCUUACU	21	mir-212-1	CYC023A01I23/2:504:591:-		-25.6	88	55.68	GUGCAUCAAUACCUUGGCUCUAGACUGCUUACUGCUAAAUGUGUCUGAAAGUACAGUAACAGUCUACAGUCAUGGCUACUGACGUCUG	..((.(((.((((.(((((.(((((((.((((((.((..(........)..))))))))))))))).))))).)).)).))).))...
miR-212-3p	UAACAGUCUACAGUCAUGGCUA	22
miR-137	ACGGGUAUUCUUGGGUGGAU	20	mir-137	CYC026B02H12/2:661:737:-	mir-137	-35.7	77	51.95	CUCUUCGGUGACGGGUAUUCUUGGGUGGAUAAUACGGCUCUCGUUGUUAUUGCUUAAGAAUACGCGUAGUCGAGGAG	((((((((..(((.(((((((((((..(.(((((((.....)).))))))..))))))))))).)))..))))))))
miR-137*	UUAUUGCUUAAGAAUACGCGU	21
miR-140	CAGUGGUUUUACCCUAUGGUAG	22	mir-140	utg7180000002219:427:508:-	mir-140	-41.7	82	48.78	UGUGUCCUGUCAGUGGUUUUACCCUAUGGUAGGUUACGUCAUGCUGUUCUACCACAGGGUAGAACCACGGACCGGAUGUCUG	.(..(((.(((.(((((((((((((.(((((((..(((......)))))))))).))))))))))))).))).)))..)...
miR-140*	UACCACAGGGUAGAACCACGGAC	23
miR-146a	UGAGAACUGAAUUCCAUAGAUGG	23	mir-146a	CYC084B01L01/1:160:238:+	mir-146	-32.4	79	58.23	ACUUAAGCCCUGAGAACUGAAUUCCAUAGAUGGUGUUCAUAAAGAGUUCAUCUAUGGGCUCAGUUCUUCUGGCAUUGUG	......(((..(((((((((..(((((((((((...((.....))..))))))))))).)))))))))..)))......
miR-150	UCUCCCAAUCCUUGUACCAGUG	22	mir-150	CYC030A02O20/2:388:466:+	undef	-45.4	79	44.3	CAUCUCUGUCUCUCCCAAUCCUUGUACCAGUGUCUGAAUUACAGAUGACGCUGGACGGGGUUUGGGGGGGGCUGAGGG	..((((.(((((((((((.((((((.((((((((............)))))))))))))).))))))))))).))))..
miR-204	UUCCCUUUGUCAUCCUAUGCCU	22	mir-204	CYC066B01B05/1:654:729:+	mir-204	-35.9	76	44.74	ACCUGUGGGUUUCCCUUUGUCAUCCUAUGCCUGGAGCUCGUGAUAAGGCAGGGACAGCAAAGGGAGGCUCAGCUGU	.....(((((((((((((((..((((.(((((....(....)...)))))))))..))))))))))))))).....
miR-204*	GCAGGGACAGCAAAGGGAGGC	21		CYC066B01B05/1:701:721:+
miR-22a	AAGCUGCCAGCUGAAGAACUGU	22	mir-22a	CYC051B02N24/2:397:483:-	mir-22	-40.1	87	47.13	GGCUGACCUACCGCAGUUCUUCUCUGGCAAACUUUAUGACCCUGUCCUGACGCUAAAGCUGCCAGCUGAAGAACUGUUGUGGUCAGC	.(((((((.((.((((((((((.((((((..(((((.(...(......)...)))))).))))))..)))))))))).)))))))))
miR-26a	UUCAAGUAAUCCAGGAUAGGCU	22	mir-26a	CYC055B02N10/1:464:544:+	mir-26	-36.7	81	50.62	UGGUACCUAGUUCAAGUAAUCCAGGAUAGGCUUUGUGGAUCAGGGUUGGCCUGUUCUUGGUUACUUGCACUGGGUUGCAGC	..(((((((((.(((((((((.(((((((((((((.....)))....)))))))))).))))))))).)))))).)))...
miR-26a-1*	CCUGUUCUUGGUUACUUGCACU	22		CYC055B02N10/1:513:534:+
miR-338-3p	UCCAGCAUCAGUGAUUUUGUUG	22	mir-338-1	CYC078A01O05/1:75:155:+	mir-338	-36.3	81	50.62	CCACGCUGGGAACAAUAUCCUGAUGCUGAAUGAGUGUGUUGCGUCAAACUCCAGCAUCAGUGAUUUUGUUGCCAGAGGAGC	((...((((.(((((.((((((((((((...((((.((......)).))))))))))))).))).))))).)))).))...
			mir-338-2	AU279320:3:83:-		-40.2	81	50.62	UUUCUCCCUGCAACAAUCUCCUGAUGCUGCCUGAGUGUUUUUACUCCACUCCAGCAUCAGUGAUUUUGUUGCCGGGGGUCA	...(((((.(((((((..(((((((((((...(((((.........)))))))))))))).))..))))))).)))))...
miR-338*	AACAAUAUCCUGAUGCUGAAU	21	mir-338-1	CYC078A01O05/1:75:155:+		-36.3	81	50.62	CCACGCUGGGAACAAUAUCCUGAUGCUGAAUGAGUGUGUUGCGUCAAACUCCAGCAUCAGUGAUUUUGUUGCCAGAGGAGC	((...((((.(((((.((((((((((((...((((.((......)).))))))))))))).))).))))).)))).))...
miR-430a	UAAGUGCUAUUUGUUGGGGUAG	22	mir-430a-1	utg7180000000224:174:254:+	mir-430	-25.5	81	58.02	UUCACUAUCGGUACCCUCACAAUGGCACUGACUUGUCUGUUGUAUUUGGUAAGUGCUAUUUGUUGGGGUAGUUUCAUGUGA	.((((......((((((.(((((((((((.(((..............))).))))))))).)).)))))).......))))
			mir-430a-2	utg7180000000234:690:770:+		-26.4	81	58.02	UUCACUAUCGGUACCCUCACAAUGGCACUGACUUGUCUGUUGUAUUUGGUAAGUGCUAUUUGUUGGGGUAGUUUCAAGUGA	.(((((.....((((((.(((((((((((.(((..............))).))))))))).)).))))))......)))))
miR-460b-5p	UCCUCAUUGUGCAUGCUGUGUG	22	mir-460b	CYC025A01O11/2:424:501:+	mir-460	-41.5	78	43.59	UUCUCUGGUCUCCUCAUUGUGCAUGCUGUGUGUCUUCAGUCUGGUCCUCACAGCGCCUGCAAUGUGGAGGCCAGGGGA	(((((((((((((.(((((((..(((((((.(.((.......)).)..)))))))..))))))).)))))))))))))
miR-460b-3p	CACAGCGCCUGCAAUGUGGAG	21
miR-499-5p	UUAAGACUUGCAGUGAUGUUU	21	mir-499-1	CYC008B01N09/1:243:315:+	mir-499	-33.6	73	54.79	GGAGGCCGUUAAGACUUGCAGUGAUGUUUAGAGAAAUGACACAUGAACAUCACUUCAAGUCUGUGCUGUCUCC	((((((.((..(((((((.(((((((((((.............))))))))))).)))))))..)).))))))
miR-7	UGGAAGACUAGUGAUUUUGUUG	22	mir-7-1	CYC005A02K24/2:149:233:+	mir-7	-31.2	85	52.94	UUGGGCACCAUGGAAGACUAGUGAUUUUGUUGUUGUGAAGUCACCGGUACUGACAACAAGUCACAGUCUGCCUCAGUGACCAGAA	((((.(((...((.(((((.(((((((.(((((((((..(....)..))).)))))))))))))))))).))...))).))))..
miR-7a-2*	CAACAAGUCACAGUCUGCCUCA	22
miR-7b	UGGAAGACUUGUGAUUUUGUUGU	23	mir-7-2	utg7180000001602:693:775:-		-29	83	56.63	UGCUUCUGUGUGGAAGACUUGUGAUUUUGUUGUUGUUAGUUAGAUGAAGUGACAACAAAUCACGGUCUGCCCUACAGCACAGG	.....((((((((.(((((.(((((((.(((((..((..........))..)))))))))))))))))..))....)))))).
miR-7*	CAACAAAUCACGGUCUGCCCU	21		utg7180000001602:703:723:-
let-7k	UGAGGUAGUAGAUUGAAUAGUU	22	let-7k	CYC013A01M07/1:590:681:+	let-7	-40.1	92	53.26	UCCUUGGGGCUGAGGUAGUAGAUUGAAUAGUUGUGGAGCCCUGCGCUCUCUCACUGAGAUAACUAUACAAUCUACUGUCUUUUCCUAAGGCG	.((((((((..(((..(((((((((.(((((((((((((.....))))).........)))))))).)))))))))..))).))))))))..
let-7a*	CUAUACAAUCUACUGUCUUU	20		CYC013A01M07/1:652:671:+
let-7b	UGAGGUAGUAGGUUGUGUGGUU	22	let-7b-1	CYC032A01C23/1:213:309:+		-45.7	97	51.55	UCGUACAGGGUGAGGUAGUAGGUUGUGUGGUUUCAGGGUUGUAAUUUUGCCCCAUCAGGAGAUAACUAUACAACCUACUGCCUUCCCUGAAGGGCAG	.....(((((.(((((((((((((((((((((...((((.........)))).(((....)))))))))))))))))))))))))))))........
			let-7b-2	EX823568:572:668:+		-45.8	97	51.55	UCGUACAGGGUGAGGUAGUAGGUUGUGUGGUUUCAGGGUUGUAAUUUUGCCCCAUCAGGAGAUAACUAUACAACCUACUGCCUUCCCUGAAGGGGCA	((.(.(((((.(((((((((((((((((((((...((((.........)))).(((....))))))))))))))))))))))))))))).).))...
let-7b*	CUAUACAACCUACUGCCUUCCC	22	let-7b-1	CYC032A01C23/1:213:309:+		-45.7	97	51.55	UCGUACAGGGUGAGGUAGUAGGUUGUGUGGUUUCAGGGUUGUAAUUUUGCCCCAUCAGGAGAUAACUAUACAACCUACUGCCUUCCCUGAAGGGCAG	.....(((((.(((((((((((((((((((((...((((.........)))).(((....)))))))))))))))))))))))))))))........
			let-7b-2	EX823568:572:668:+		-45.8	97	51.55	UCGUACAGGGUGAGGUAGUAGGUUGUGUGGUUUCAGGGUUGUAAUUUUGCCCCAUCAGGAGAUAACUAUACAACCUACUGCCUUCCCUGAAGGGGCA	((.(.(((((.(((((((((((((((((((((...((((.........)))).(((....))))))))))))))))))))))))))))).).))...
miR-9a-5p	UCUUUGGUUAUCUAGCUGUAUGA	23	mir-9-1	CYC020A01M03/1:115:193:-	mir-9	-33.4	79	58.23	CGUGUUGUUAUCUUUGGUUAUCUAGCUGUAUGAGUGUGCUGGUCGUCAUAAAGCUAGAUAACCGAAAGUAAGAACCGCU	((.(((.(((..(((((((((((((((.(((((.((.......))))))).)))))))))))))))..))).)))))..
miR-9*	AUAAAGCUAGAUAACCGAAAGU	22		CYC020A01M03/1:125:146:-
miR-9b-5p	UUUCGGUUAUCUAGCUUUAUGA	22	mir-9-2	CYC020A01M03/1:117:194:+		-27.4	78	57.69	CGGUUCUUACUUUCGGUUAUCUAGCUUUAUGACGACCAGCACACUCAUACAGCUAGAUAACCAAAGAUAACAACACGC	(((((.(((((((.((((((((((((.(((((............))))).)))))))))))))))).))).))).)).
miR-723*	GACAGUUUUGAAUGAUGUUACU	22	mir-723	CYC040A02I06/1:387:465:-	undef	-28	79	69.62	CAGGGAUAAAGACAGUUUUGAAUGAUGUUACUUCUUAUUAAUUAAAGAAGACAUCAGAAAAAUCUGUGCUUAUCUCUGU	(((((((((..((((((((...((((((..((((((........))))))))))))..)))).))))..))))))))).
MFE: minimal free energy; ML: mature length; PL: precusor length
the format of A:B:C:D (for example "CF661150:151:235:-") in the Source sequences column: (A) the source sequence; (B:C) start position and end position in the source sequences; (D) the sense/anti-sense strand.For example, CF661150:151:235:- means that the source sequence was derived from the anti-sense strand of CF661150, and the aligned site was between 151 bp and 235 bp. In A, "CYC" presents un…
