# Supplementary material for: Identification of common carp (Cyprinus carpio) microRNAs and microRNA-related SNPs
Source: BMC Genomics. 2012 Aug 21;13:413. doi: 10.1186/1471-2164-13-413 (PMC3478155; doi:10.1186/1471-2164-13-413)
Supplement: Additional file 5 — Table S3. Information of common carp specific miRNAs identified by small RNA sequencing. [file 1471-2164-13-413-S5.xls]

## Sheet: Sheet1
miRNAs	Mature sequence	ML	Read number	pre-miRNA	Source sequences	MFE (kcal/mol)	PL	A+U(%)	Precusor sequence	hairpin structure
s0001-5p	UACUUCGGUACCAAGUCGGUAC	22	7	s0001	CYC004A01E01/2:9:97:-	-28.8	89	59.55	AAAGACCCGGUACUUCGGUACCAAGUCGGUACUAAAAAAACUAAAAUGUUACGGUACCAGUUUUUAAGUACCGCUAGUACCGAGCUUUU	((((.(.(((((((.((((((.(((..((((((.....(((......)))..))))))..)))....))))))..))))))).))))).
s0002-5p	UCCGGAAAAAGAACAUCACAGA	22	8	s0002	CYC026B01L13/2:377:453:-	-28.6	77	55.84	CCGGCAUACCUCCGGAAAAAGAACAUCACAGAUGAACUGCACUUCAUCUGUGAAGCUCAUUUCUGUUGGUGUUCUAU	..((.(((((..((((((..((.(.(((((((((((......))))))))))).).)).))))))..))))).))..
s0003-3p	AAAGCAGUGACUCUUCGGGAA	21	8	s0003	CYC035A02A08/2:195:281:+	-45.4	87	56.32	UCUGGCCUUCAAGUUUCCUGAAGAGUCACUGGUUUCACUCCUUCAGAGUAAACUUGAAAGCAGUGACUCUUCGGGAAAUUUGAUCAG	.((((...(((((((((((((((((((((((.((((((((.....))))......)))).)))))))))))))))))))))))))))
s0004-3p	AGACAUCAGAAAAAUCUGUGCU	22	234	s0004	CYC040A02I06/1:386:468:-	-31.5	83	66.27	GCGCAGGGAUAAAGACAGUUUUGAAUGAUGUUACUUCUUAUUAAUUAAAGAAGACAUCAGAAAAAUCUGUGCUUAUCUCUGUG	.(((((((((((..((((((((...((((((..((((((........))))))))))))..)))).))))..)))))))))))
s0006-3p	CAAUGCCUCUGACUCACUGCU	21	5	s0006	CYC060B02N02/2:1:82:+	-30.7	82	50	UAACCCCUCUCAGAGGUGGGUUGGAGGGGCAUGUGCGUUAUUUUUAAACUGCAAUGCCUCUGACUCACUGCUAAGGGUCAGU	....((((...((.((((((((..((((((((.((((((.......))).))))))))))))))))))).)).)))).....
s0008-5p	GAAAGUUCAAGACGUUCGGAUAGACG	26	2	s0008	CYC097B01F07/1:83:172:-	-28.6	90	46.67	UCAGCCGUUUGAAAGUUCAAGACGUUCGGAUAGACGUUCGAUCGGUCGGUCGGUCGUUCGGAUGUUUGAUUUUGGCACGGAGUACCCGCC	....((((.(.((((((..((((((((((((.(((...(((((....)))))))))))))))))))))))))).).))))..........
s0008-3p	UUCGGAUGUUUGAUUUUGGCACGG	24	20			-28.6				....((((.(.((((((..((((((((((((.(((...(((((....)))))))))))))))))))))))))).).))))..........
s0010-5p	UUGUCUGAGAGAAAUUGCGCCU	22	14	s0010-1	EX824597:172:243:+	-25.3	72	45.83	GAGACUUCCAUUGUCUGAGAGAAAUUGCGCCUCUACAGGAGCAAUUCCCGGGACUGAGAGGGAGGAGUCUCG	((((((.((.((.(((.((.(.((((((.(((....))).))))))..)....)).))).)).)))))))).
				s0010-2	EX826310:294:365:+	-27.5	72	47.22	GAGACUUCCAUUGUCUGAGAGAAAUUGCGCCUCUACAGGAGCAAUUCCCGGGACUGAGAUGGAGGAGUCUCG	((((((((((((((((..(.(.((((((.(((....))).)))))).)).))))...))))))..)))))).
				s0010-3	utg7180000000129:1362:1433:-	-21.8	72	47.22	GAGACUUUCAUUGUCUGAGAGAAAUUGCGCCUCUACAGGAGCAAUUCCCGGGACUGAGAGGGAGGAGUCUCC	((((((((..((.(((.((.(.((((((.(((....))).))))))..)....)).))).)).)))))))).
s0011-5p	UCUAGAUCUAGUGAACACGGGUGG	24	10	s0011	EX826773:209:301:-	-37.4	93	44.09	GAGAACGAGCUCUAGAUCUAGUGAACACGGGUGGAGAUAGGACGAGCCGUCUCCAACCCGUUCGCCAGAUCAUGUGCGAUUCCCGUGAUCUCG	(((((((.((.(..(((((.((((..((((((((((((.((.....)))))))).)))))))))).)))))..).))......)))..)))).
s0012-5p	UGGUUAGAGAAUUGGACUUGUAAC	24	11	s0012-1	EX879429:565:638:-	-27.3	74	51.35	UGUGGCUUAUUGGUUAGAGAAUUGGACUUGUAACCCGAAGGUCACAGGUUCAAGUCUCGGUGCUGGCAGGAGUU	...(((((.(..((..((((.((((((((((.(((....))).)))))))))).))))...))..)...)))))
				s0012-2	EX881811:101:185:-; EX884126:134:218:-	-29.2	85	47.06	UGUGGCCUAAUGGUUAGAGAAUUGGACUUGUAACCAGAAGGUCGCAGGUUCGAGUCUCGGUGCUGGCAGGAGUUGUAGGUGGGAG	(.(.(((((.((((..((((.(((((((((..(((....)))..))))))))).))))...))))..........))))).).).
s0014-5p	UGUAUACUGACUGCGUCUGCACU	23	14	s0014	CA969465:164:261:+	-15.4	72	54.17	CAUCCUUGCUUGUAUACUGACUGCGUCUGCACUUUUAAAACUGUAGAAUAUGCGGCUCCGUGUUGUGUUGGC	...((..((....((((.(((((((((((((.((....)).))))))...))))).)).))))...)).)).
s0016-5p	UGAGACCUCUAGUGGACACCCAGG	24	8	s0016	utg7180000000468:291:387:+	-26.6	97	55.67	UAAUGGGAAGUGAGACCUCUAGUGGACACCCAGGGAUACACAGACCAGACACUGUGACAAUUAUGUUUGGGUGUGACUGUGAUAUCUUUCAGGUUAU	((((..((...((((..((((((.(.((((((((.((((((((........))))).....))).))))))))).)))).))..))))))..)))).
s0017-5p	UACUAGAGCAGAGGUCUGUACUC	23	12	s0017	utg7180000000580:697:786:+	-25.6	90	48.89	UUCACGGAACUACUAGAGCAGAGGUCUGUACUCGAGUUUUUGCCAGCGUUUGCACGAGCGCGUUCGCCUCUCUGUGGAGUUAAACAAGCU	.....(.((((.(((.((.((((((.((..((((.((...((....))...)).))))..))...)))))))).)))))))...).....
s0018-5p	UAACACUGAGUUCGCUGUGGCAA	23	6	s0018	utg7180000000804:940:1025:+	-18.8	86	53.49	CACUGGCCUUUAACACUGAGUUCGCUGUGGCAAGAAGGAUGUGUGAGGGGCAAAUUGACCAUUUCCAGCCAGUAUGAAGGUAAAUA	.....(((((((..((((.(((.(..(((((((........(((.....)))..))).))))..).))))))).))))))).....
s0019-5p	CAAAUGGACCAUUGACACUCC	21	29	s0019	utg7180000000811:804:883:+	-45.6	80	61.25	ACCUAUCUCUCAAAUGGACCAUUGACACUCCUAACUGAGAUUGUAGAUAAAGUGUCAAUAGUCCAUUUGAGAGAUAGGUG	(((((((((((((((((((.(((((((((..((.(((......))).)).))))))))).))))))))))))))))))).
s0020-3p	AGUGUCAAUGGUCCAUUUGA	20	6	s0020	utg7180000000811:803:884:-	-53.3	82	59.76	CCACCUAUCUCUCAAAUGGACUAUUGACACUUUAUCUACAAUCUCAGUUAGGAGUGUCAAUGGUCCAUUUGAGAGAUAGGUG	.((((((((((((((((((((((((((((((((..((........))...))))))))))))))))))))))))))))))))
s0021-5p	ACUCUGUUUGAACCCAAGCUGA	22	63	s0021	utg7180000001602:502:580:-	-30.1	79	53.16	GCUGGCUUAUACUCUGUUUGAACCCAAGCUGAUUUGAUGUCUCUCUGCUGUAGCAUGGGCAAACAGACCAUAAACCAGC	(((((.((((..((((((((..((((.((((....((......)).....)))).))))))))))))..)))).)))))
s0022-3p	UACUGCGUGAUCAUCGUUGC	20	21	s0022	EX886240:657:756:-	-16.9	100	56	GAAACAGUCGAGCGACAGAUAAGGACAGCAGUUUGUAAGUGUUUUUGCCUCGUUUUCUCAUUAGACUACUGCGUGAUCAUCGUUGCUAGGGAAAAGUUGC	.......((.((((((.(((...(((((((((..((.((((.....((...)).....))))..)).))))).)).))))))))))).))..........
s0023-5p	AAAACUCAGUCUGUGCCCUUUGAC	24	4	s0023	CA968385:323:400:+; CA968937:334:411:+; CA964295:379:456:+; CA964667:331:408:+; CA965755:376:453:+; CA966173:374:451:+; CF660371:367:444:+; CF661763:367:464:+; EH649446:368:445:+; EX825376:376:453:+; EX825427:372:449:+; EX825978:381:458:+; EX879163:366:443:+; EX879330:383:460:+; EX879479:444:521:+; EX879586:386:463:+; EX880255:389:466:+; EX880279:372:449:+; EX879674:389:466:+; EX879791:420:497:+;…	-23.3	78	52.56	AGCUAUCCAGAAAACUCAGUCUGUGCCCUUUGACCAGGCUCUUAAAUGGCAGAGCCAGACUGAGACAGUUCAUUGUGA	.........(((..(((((((((.((..((((.(((..........))))))))))))))))))....))).......
s0023-3p	GGCAGAGCCAGACUGAGACAG	21	12			-23.3				.........(((..(((((((((.((..((((.(((..........))))))))))))))))))....))).......
s0026-5p	UUCUAAUUUAUUGAGAUGCACCUG	24	22	s0026	EX824848:461:557:+	-25.02	97	60.82	UUCCACGACAUUCUAAUUUAUUGAGAUGCACCUGUAUAUUACCUGUAUAAAUGUUUGCAGGUCCACUGGGGUUGUGCCGAUAGAUAGUAUCGUGUAU	...(((((....(((.(((((((.(.(((((((.......(((((((........)))))))......))).)))))))))))))))..)))))...
MFE: minimal free energy; ML: mature length; PL: precusor length
the format of A:B:C:D (for example "CF661150:151:235:-") in the Source sequences column: (A) the source sequence; (B:C) start position and end position in the source sequences; (D) the sense/anti-sense strand.For example, CF661150:151:235:- means that the source sequence was derived from the anti-sense strand of CF661150, and the aligned site was between 151 bp and 235 bp. In A, "CYC" presents un…
