# Supplementary material for: Identification of common carp (Cyprinus carpio) microRNAs and microRNA-related SNPs
Source: BMC Genomics. 2012 Aug 21;13:413. doi: 10.1186/1471-2164-13-413 (PMC3478155; doi:10.1186/1471-2164-13-413)
Supplement: Additional file 6 — Table S4. Specific miRNAs of which precursors were conserved without homologous miRNAs. [file 1471-2164-13-413-S6.xls]

## Sheet: Sheet1
miRNAs	Mature sequence	ML	Read number	pre-miRNA	Source sequences	MFE (kcal/mol)	PL	A+U(%)	Precusor sequence	hairpin structure
s0005-5p	AGAAUGGAUUGUAUUGAUGCUCU	23	225	s0005	CYC044B01D15/1:198:275:+	-24.7	78	57.69	GAAGCUGUUCAGAAUGGAUUGUAUUGAUGCUCUUUUUGAGGACAGAGGAUCAUAUGACCUGAUUCUGCAUAGCUCUGG	..((((((.((((((((.(..(((.(((.((((.((....)).)))).))))))..)))..)))))).))))))....
s0005-3p	AGGAUCAUAUGACCUGAUUCUGC	23	3							..((((((.((((((((.(..(((.(((.((((.((....)).)))).))))))..)))..)))))).))))))....
s0007-5p	UCAUUUCAACUCUGGCCCUGGUC	23	113	s0007	CYC095B01J17/2:360:440:+	-27.3	81	45.68	AGGCCAAAGGUCAUUUCAACUCUGGCCCUGGUCCUGGCAUGGGUCUGUGAAAGGUGUCAGGAGAAAAGGCUGGCAGCCAUA	.(((....((((.((((...(((((((((..(((.(((....))).).)).))).)))))).)))).))))....)))...
s0007-3p	UGUGAAAGGUGUCAGGAGAAAAGGCU	26	5			-27.3				.(((....((((.((((...(((((((((..(((.(((....))).).)).))).)))))).)))).))))....)))...
s0009-5p	UCACAUAGAGUUGAUCAGGUUG	22	3	s0009	EX823257:60:152:+	-27.2	93	55.91	CAUCUCCUUCACAUAGAGUUGAUCAGGUUGUUGAUUGUGGUCUGUGGAAUGUUGGUCCACUCCUCUUCAAUGGCUGUGUGAAGUUUCUGGAUA	.((((.((((((((((.(((((..(((..((.(((((...((....))....))))).)).)))..)))))..)))))))))).....)))).
s0009-3p	UCCUCUUCAAUGGCUGUGUGAAG	23	9			-27.2				.((((.((((((((((.(((((..(((..((.(((((...((....))....))))).)).)))..)))))..)))))))))).....)))).
s0013-5p	UUGGACUGAAGGUCUGUCUGCACU	24	54	s0013	DC997710:271:346:-; DC996731:150:225:-	-27.3	76	51.32	AAAACUGGUCUUGGACUGAAGGUCUGUCUGCACUGAGGACAGCUGUAGAUUCCCUUCUGAUCCUGAUUCCAGACGU	....((((....((((.(((((...((((((((((....))).)))))))..))))).).))).....))))....
s0015-3p	UGAACGAGCACCGAUUUGCCU	21	5	s0015	utg7180000000302:341:426:-	-25.4	86	50	UCUGAUCUCUCAGAUCGCGUCUUUGCUCAUUCACACUGCGUGAUUGUCAUUCGCGUGAACGAGCACCGAUUUGCCUGUGAUUUCGG	.((((..((.(((..((.(((..(((((.(((((.(.(.(((.....))).)).))))).)))))..))).)).))).))..))))
s0024-5p	UGUUCAUGAUGGUGAGUGGGGGGA	24	5	s0024	EX826139:671:761:-	-34.6	93	47.31	GUCACAGCGCUGUUCAUGAUGGUGAGUGGGGGGAGUGCAGGGGGUUUCUCCUGAAGUCCACGAUCAUCAUCACUGUUUUGAGCGUGUUAAGCU	.....(((((.(((((.((((((((((((..(((.(.((((((....)))))).).)))....))))..)))))))).)))))))))).....
s0025-5p	UUCUGAACGAAUAGGCUGUUCCC	23	43	s0025	EC392375:324:412:+	-26.9	89	53.93	AGAAAGAAAUUUCUGAACGAAUAGGCUGUUCCCAGAGUGCUGUAUCAAGGCACCUCAGUGGGAAGUCUGUUGGAAGGAAAAAGUGUGGC	.........(((((...(.((((((((..((((((((((((.......)))).)))..))))))))))))).)..))))).........
s0027-3p	UGCGUGUGCUUGGCUGAGGAG	21	110	s0027-1	EX825755:365:447:+; EX825795:165:247:+; EX882707:144:226:+; EX886126:324:242:-	-22.9	83	45.78	UGCAAUAGUAAUCCUGCUCAGUACGAGAGGAACCGCAGGUUCAGACAUUUGGUGCGUGUGCUUGGCUGAGGAGCCACUGGUGC	.(((.((((....((.((((((.((((......((((.((((((....)))).)).)))))))))))))).))..)))).)))
				s0027-2	C88360:127:224:-	-32.6	98	43.88	CACCCUGGAAAUGUUCUCUGCCAGGUUUCGGUCCAGUACAAGAGGAACCGCAGGUUCAGACAUUUGGUGCGUGUGCUUGGCUGAGGAGCCACUGGUGC	((((.(((.....(((((.(((((((..((..((((........(((((...)))))......))))..))...))))))).))))).)))..)))).
MFE: minimal free energy; ML: mature length; PL: precusor length
the format of A:B:C:D (for example "CF661150:151:235:-") in the Source sequences column: (A) the source sequence; (B:C) start position and end position in the source sequences; (D) the sense/anti-sense strand.For example, CF661150:151:235:- means that the source sequence was derived from the anti-sense strand of CF661150, and the aligned site was between 151 bp and 235 bp. In A, "CYC" presents un…
