# Supplementary material for: Identification of common carp (Cyprinus carpio) microRNAs and microRNA-related SNPs
Source: BMC Genomics. 2012 Aug 21;13:413. doi: 10.1186/1471-2164-13-413 (PMC3478155; doi:10.1186/1471-2164-13-413)
Supplement: Additional file 9 — Table S6. Predicted miRNA targets in common carp by TargetScan and PITA. [file 1471-2164-13-413-S9.xls]

## Sheet: targets
Gene Accession	Gene name	related miRNA	Target site start	Target site end
AY144592	IGF-I receptor subtype b (IGF-IRb)	let-7b	138	132
AY144592	IGF-I receptor subtype b (IGF-IRb)	let-7k	138	132
AY144592	IGF-I receptor subtype b (IGF-IRb)	miR-132	262	255
AY144592	IGF-I receptor subtype b (IGF-IRb)	miR-212-3p	262	255
AY144592	IGF-I receptor subtype b (IGF-IRb)	miR-430a	392	385
AY144592	IGF-I receptor subtype b (IGF-IRb)	miR-430b-1	392	385
AY144592	IGF-I receptor subtype b (IGF-IRb)	miR-669	889	883
AY144592	IGF-I receptor subtype b (IGF-IRb)	miR-7*	268	262
AY144592	IGF-I receptor subtype b (IGF-IRb)	miR-727	644	638
AY144592	IGF-I receptor subtype b (IGF-IRb)	s0008-3p	750	743
AY144592	IGF-I receptor subtype b (IGF-IRb)	s0013-5p	903	896
AY144592	IGF-I receptor subtype b (IGF-IRb)	s0023-3p	359	352
AY144592	IGF-I receptor subtype b (IGF-IRb)	s0023-3p	827	820
AB037013	myosin regulatory light chain	miR-151-3p	72	65
AB037013	myosin regulatory light chain	miR-212a-5p	633	627
AB037013	myosin regulatory light chain	miR-430a	151	144
AB037013	myosin regulatory light chain	miR-430b-1	151	144
AB037013	myosin regulatory light chain	miR-430c-1	151	143
AB037013	myosin regulatory light chain	miR-430c-2	151	143
AB037013	myosin regulatory light chain	s0024-5p	347	340
AB018581	MHC class I antigen	miR-1601	103	96
AB018581	MHC class I antigen	miR-1601	173	166
AB018581	MHC class I antigen	miR-1601	239	232
AB018581	MHC class I antigen	miR-1601	277	270
AB018581	MHC class I antigen	miR-1601	309	302
AB018581	MHC class I antigen	s0024-5p	936	929
AB180754	cGMP phosphodiesterase gamma subunit 6G-1 (PDE6G-1)	miR-3384	111	104
AB180754	cGMP phosphodiesterase gamma subunit 6G-1 (PDE6G-1)	miR-669n	123	115
AB180754	cGMP phosphodiesterase gamma subunit 6G-1 (PDE6G-1)	s0007-3p	1095	1088
AB180754	cGMP phosphodiesterase gamma subunit 6G-1 (PDE6G-1)	s0007-3p	1151	1144
AB180754	cGMP phosphodiesterase gamma subunit 6G-1 (PDE6G-1)	s0010-5p	1461	1454
AB180754	cGMP phosphodiesterase gamma subunit 6G-1 (PDE6G-1)	s0014-5p	1272	1266
AB037279	complement C4-2	miR-23c	643	635
AB037279	complement C4-2	miR-5113	352	345
AB037279	complement C4-2	s0007-3p	344	337
AB037279	complement C4-2	s0007-5p	720	714
AB037279	complement C4-2	s0009-3p	572	564
AB061692	Smad4 type1 (cSmad4-4-1)	miR-1601	132	126
AB061692	Smad4 type1 (cSmad4-4-1)	miR-1754	548	541
AB061692	Smad4 type1 (cSmad4-4-1)	miR-3600	177	171
AB061692	Smad4 type1 (cSmad4-4-1)	s0009-3p	280	273
AB061692	Smad4 type1 (cSmad4-4-1)	s0018-5p	186	179
AB119261	G protein-coupled receptor kinase 7 (GRK7-1b)	miR-499*	390	383
AB119261	G protein-coupled receptor kinase 7 (GRK7-1b)	miR-499a-3p	390	383
AB119261	G protein-coupled receptor kinase 7 (GRK7-1b)	miR-5113	290	284
AB119261	G protein-coupled receptor kinase 7 (GRK7-1b)	miR-723*	78	71
AB119261	G protein-coupled receptor kinase 7 (GRK7-1b)	s0027-3p	1304	1297
EU375456	aromatase (cyp19b)	let-7b	109	103
EU375456	aromatase (cyp19b)	let-7k	109	103
EU375456	aromatase (cyp19b)	miR-150	402	395
EU375456	aromatase (cyp19b)	miR-669n	93	86
EU375456	aromatase (cyp19b)	miR-727	111	105
EU499382	cytochrome P450 aromatase (cyp19b)	let-7b	108	102
EU499382	cytochrome P450 aromatase (cyp19b)	let-7k	108	102
EU499382	cytochrome P450 aromatase (cyp19b)	miR-541	196	189
EU499382	cytochrome P450 aromatase (cyp19b)	miR-669n	92	85
EU499382	cytochrome P450 aromatase (cyp19b)	miR-727	110	104
GQ847548	suppressor of cytokine signaling 3 (SOCS-3)	miR-124	354	347
GQ847548	suppressor of cytokine signaling 3 (SOCS-3)	miR-124*	447	440
GQ847548	suppressor of cytokine signaling 3 (SOCS-3)	miR-1623	549	542
GQ847548	suppressor of cytokine signaling 3 (SOCS-3)	miR-297	595	588
GQ847548	suppressor of cytokine signaling 3 (SOCS-3)	s0003-3p	572	565
HM535645	TNF receptor-associated factor 6 b (TRAF6b)	miR-124	964	956
HM535645	TNF receptor-associated factor 6 b (TRAF6b)	miR-4453	262	254
HM535645	TNF receptor-associated factor 6 b (TRAF6b)	miR-5113	708	702
HM535645	TNF receptor-associated factor 6 b (TRAF6b)	s0007-3p	1079	1073
HM535645	TNF receptor-associated factor 6 b (TRAF6b)	s0007-3p	332	324
HQ850440	mitochondrial antiviral signaling (MAVS)	miR-124	358	350
HQ850440	mitochondrial antiviral signaling (MAVS)	miR-204*	178	171
HQ850440	mitochondrial antiviral signaling (MAVS)	miR-669	1208	1202
HQ850440	mitochondrial antiviral signaling (MAVS)	s0007-5p	422	415
HQ850440	mitochondrial antiviral signaling (MAVS)	s0007-5p	93	86
S66477	glial fibrillary acidic protein (GFAP)	miR-132	668	661
S66477	glial fibrillary acidic protein (GFAP)	miR-212-3p	668	661
S66477	glial fibrillary acidic protein (GFAP)	miR-499	777	770
S66477	glial fibrillary acidic protein (GFAP)	miR-5113	576	569
S66477	glial fibrillary acidic protein (GFAP)	s0024-5p	551	545
X91079	hoxb-1	let-7b	842	835
X91079	hoxb-1	let-7k	842	835
X91079	hoxb-1	miR-124*	498	491
X91079	hoxb-1	miR-1754	505	497
X91079	hoxb-1	miR-727	844	838
AB012883	myf-5	miR-1754	169	163
AB012883	myf-5	miR-212-3p	492	485
AB012883	myf-5	miR-727	190	184
AB012883	myf-5	s0018-5p	432	424
AB012884	MEF2A	miR-204	58	51
AB012884	MEF2A	miR-212a-5p	287	280
AB012884	MEF2A	miR-669	315	307
AB012884	MEF2A	s0027-3p	40	33
AB037014	myosin regulatory light chain	miR-151-3p	72	65
AB037014	myosin regulatory light chain	miR-2130	198	191
AB037014	myosin regulatory light chain	miR-430b-1	151	144
AB037014	myosin regulatory light chain	s0003-3p	57	49
AB042609	C1rs-A	miR-212-3p	378	371
AB042609	C1rs-A	s0009-3p	164	158
AB042609	C1rs-A	s0014-5p	386	379
AB042609	C1rs-A	s0016-5p	225	217
AB061693	Smad4 type1 (cSmad4-4-2)	miR-124	171	164
AB061693	Smad4 type1 (cSmad4-4-2)	miR-1601	133	127
AB061693	Smad4 type1 (cSmad4-4-2)	miR-460b-5p	47	39
AB061693	Smad4 type1 (cSmad4-4-2)	s0018-5p	187	180
AB180753	G-protein beta subunit 1 (Gbeta1)	miR-3384	102	95
AB180753	G-protein beta subunit 1 (Gbeta1)	miR-7b	1581	1575
AB180753	G-protein beta subunit 1 (Gbeta1)	s0021-5p	884	877
AB180753	G-protein beta subunit 1 (Gbeta1)	s0023-3p	1599	1593
AF309557	putative delta-6 fatty acyl desaturase (Fadsd6)	miR-3384	442	434
AF309557	putative delta-6 fatty acyl desaturase (Fadsd6)	miR-430a	111	103
AF309557	putative delta-6 fatty acyl desaturase (Fadsd6)	miR-430b-1	111	103
AF309557	putative delta-6 fatty acyl desaturase (Fadsd6)	miR-430b-2	111	103
AJ133735	putative natural resistance-associated macrophage (nramp)	miR-124	807	800
AJ133735	putative natural resistance-associated macrophage (nramp)	miR-1623	424	418
AJ133735	putative natural resistance-associated macrophage (nramp)	miR-669n	799	793
AJ133735	putative natural resistance-associated macrophage (nramp)	s0013-5p	1142	1136
AJ831393	erythropoietin-I (epo-I)	miR-204	130	122
AJ831393	erythropoietin-I (epo-I)	miR-212-3p	284	277
AJ831393	erythropoietin-I (epo-I)	miR-2130	307	299
AJ831393	erythropoietin-I (epo-I)	s0007-3p	272	265
D83271	insulin-like growth factor I	miR-1754	779	772
D83271	insulin-like growth factor I	miR-7	83	76
D83271	insulin-like growth factor I	miR-727*	76	69
D83271	insulin-like growth factor I	miR-7b	83	76
DQ411318	microsomal glutathione S-transferase 3	miR-1601	161	155
DQ411318	microsomal glutathione S-transferase 3	miR-430b-2	52	45
DQ411318	microsomal glutathione S-transferase 3	miR-430c-1	52	44
DQ411318	microsomal glutathione S-transferase 3	miR-430c-2	52	44
GU809231	primary response protein 88b (MyD88b)	miR-124	197	191
GU809231	primary response protein 88b (MyD88b)	miR-3529	195	188
GU809231	primary response protein 88b (MyD88b)	miR-499*	392	384
GU809231	primary response protein 88b (MyD88b)	s0024-5p	147	139
X91015	MHC class I protein	let-7b*	657	650
X91015	MHC class I protein	miR-5113	191	184
X91015	MHC class I protein	s0007-3p	677	671
X91015	MHC class I protein	s0027-3p	85	78
AB016212	complement C3-H2	miR-124	172	165
AB016212	complement C3-H2	miR-140*	236	230
AB016212	complement C3-H2	s0024-5p	350	343
AB048942	cytochrome P450 1B	miR-430c-1	842	835
AB048942	cytochrome P450 1B	miR-430c-2	842	835
AB048942	cytochrome P450 1B	miR-7a-2*	1311	1304
AB180747	cone transducin alpha subunit (Galpha-t2)	miR-669	93	85
AB180747	cone transducin alpha subunit (Galpha-t2)	miR-9a-5p	289	282
AB180747	cone transducin alpha subunit (Galpha-t2)	s0012-5p	178	172
AB180752	G-protein beta subunit 5L (Gbeta5L)	miR-151-3p	23	16
AB180752	G-protein beta subunit 5L (Gbeta5L)	miR-1754	116	110
AB180752	G-protein beta subunit 5L (Gbeta5L)	miR-1754	72	65
AB189965	aspartic acid-rich protein aspolin1	miR-151-3p	120	113
AB189965	aspartic acid-rich protein aspolin1	miR-3065-3p	397	390
AB189965	aspartic acid-rich protein aspolin1	miR-338-3p	398	390
AB469897	guanylate cyclase activating protein 1 (GUCA1A)	miR-430a	101	94
AB469897	guanylate cyclase activating protein 1 (GUCA1A)	miR-430b-1	101	94
AB469897	guanylate cyclase activating protein 1 (GUCA1A)	miR-430b-2	101	94
AF133088	CK2 beta subunit (CK2-b)	miR-140*	281	274
AF133088	CK2 beta subunit (CK2-b)	miR-3384	174	168
AF133088	CK2 beta subunit (CK2-b)	s0025-5p	684	678
AF247730	glucose transporter 1 (GLUT1)	miR-297	994	986
AF247730	glucose transporter 1 (GLUT1)	miR-3529	691	684
AF247730	glucose transporter 1 (GLUT1)	s0023-3p	325	318
AJ536028	small inducible cytokine B14 precursor(cxcl14)	miR-1754	769	762
AJ536028	small inducible cytokine B14 precursor(cxcl14)	miR-3217	643	637
AJ536028	small inducible cytokine B14 precursor(cxcl14)	s0024-5p	698	691
AY691190	zinc exporter 1 (ZnT1)	miR-3600	99	91
AY691190	zinc exporter 1 (ZnT1)	s0007-3p	376	370
AY691190	zinc exporter 1 (ZnT1)	s0021-5p	23	15
D88119	beta-globin	miR-1601	59	51
D88119	beta-globin	miR-430b-1	108	101
D88119	beta-globin	miR-430b-2	108	101
DQ278877	erythropoietin (Epo)	miR-204	139	131
DQ278877	erythropoietin (Epo)	miR-2130	103	97
DQ278877	erythropoietin (Epo)	s0009-3p	650	643
GU362096	granzyme A/K	miR-132	32	25
GU362096	granzyme A/K	miR-212-3p	32	25
GU362096	granzyme A/K	s0007-3p	125	118
HQ380378	MHC class II antigen beta chain (MHCIIB)	miR-3065-3p	31	23
HQ380378	MHC class II antigen beta chain (MHCIIB)	s0007-3p	84	77
HQ380378	MHC class II antigen beta chain (MHCIIB)	s0020-3p	75	69
L05536	beta-2-microglobulin	miR-3529	620	613
L05536	beta-2-microglobulin	s0007-3p	375	369
L05536	beta-2-microglobulin	s0012-5p	601	594
M27000	growth hormon (GH)	miR-460b-3p	463	456
M27000	growth hormon (GH)	miR-5113	453	446
M27000	growth hormon (GH)	s0018-5p	348	340
U53783	ras-related protein (Rap1b)	miR-140	461	455
U53783	ras-related protein (Rap1b)	miR-466c*	722	716
U53783	ras-related protein (Rap1b)	s0027-3p	355	349
X95434	MHC class II beta chain	miR-3065-3p	31	23
X95434	MHC class II beta chain	s0007-3p	84	77
X95434	MHC class II beta chain	s0020-3p	75	69
AB006039	extracellular signal regulated protein kinase 2 (cERK2)	miR-460b-3p	72	65
AB006039	extracellular signal regulated protein kinase 2 (cERK2)	miR-5113	81	74
AB012309	allograft inflammatory factor-1	miR-5113	1112	1105
AB012309	allograft inflammatory factor-1	s0007-3p	445	438
AB023481	mitogen activated protein (MAP) kinase p38	miR-3384	38	30
AB023481	mitogen activated protein (MAP) kinase p38	s0003-3p	99	92
AB023582	ATP synthase beta-subunit	miR-430c-1	53	46
AB023582	ATP synthase beta-subunit	miR-430c-2	53	46
AB036771	myc associate protein X	miR-460b-5p	320	313
AB036771	myc associate protein X	s0027-3p	287	279
AB037278	complement C4-1	miR-151-3p	132	125
AB037278	complement C4-1	s0020-3p	251	244
AB042438	mitochondrial ATP synthase gamma-subunit	miR-5113	127	121
AB042438	mitochondrial ATP synthase gamma-subunit	miR-5113	188	181
AB061691	Smad4 type1 (cSmad4-3-2)	miR-1601	332	326
AB061691	Smad4 type1 (cSmad4-3-2)	miR-669n	148	141
AB063390	cMEK1	miR-124*	199	193
AB063390	cMEK1	s0025-5p	284	277
AB098477	novel immune type receptor (NITR)	miR-7	47	41
AB098477	novel immune type receptor (NITR)	miR-7b	47	41
AB119260	G protein-coupled receptor kinase 1 (GRK1A-1b)	miR-124*	934	928
AB119260	G protein-coupled receptor kinase 1 (GRK1A-1b)	miR-1754	964	957
AB180748	rod transducin alpha subunit I (Galpha-t1-1)	miR-124*	786	780
AB180748	rod transducin alpha subunit I (Galpha-t1-1)	miR-22a	766	760
AB180750	G-protein gamma subunit 1 (Ggamma1)	miR-137	101	95
AB180750	G-protein gamma subunit 1 (Ggamma1)	miR-5113	212	205
AB193289	S-modulin (S-mod)	s0020-3p	32	25
AB193289	S-modulin (S-mod)	s0027-3p	72	65
AB290331	neutrophil cytosolic factor 2	miR-3384	356	349
AB290331	neutrophil cytosolic factor 2	miR-3384	425	418
AB576134	nanos	miR-132*	38	31
AB576134	nanos	miR-5113	182	175
AF002161	class I metallothionein (MT)	miR-146a	125	118
AF002161	class I metallothionein (MT)	s0009-5p	40	33
AF006493	ACBP/ECHM	miR-124	296	289
AF006493	ACBP/ECHM	s0007-3p	44	37
AF006495	antithrombin III (AT III)	miR-1601	293	287
AF006495	antithrombin III (AT III)	s0020-3p	396	389
AF253045	spleen protein tyrosine kinase (syk)	miR-3065-5p	227	219
AF253045	spleen protein tyrosine kinase (syk)	miR-7b	213	206
AJ242906	inducible nitric oxide synthase (iNOS)	miR-3217	173	167
AJ242906	inducible nitric oxide synthase (iNOS)	s0010-5p	47	40
AJ317955	putative corticotropin releasing hormone (crh)	miR-1754	46	40
AJ317955	putative corticotropin releasing hormone (crh)	miR-723*	221	213
AJ536027	putative stromal cell-derived factor 1 precursor (cxcl12b)	miR-541	169	162
AJ536027	putative stromal cell-derived factor 1 precursor (cxcl12b)	s0007-3p	438	431
AY102632	IL-6 subfamily-like cytokine M17	miR-499a-3p	838	830
AY102632	IL-6 subfamily-like cytokine M17	s0012-5p	876	870
AY461434	uncoupling protein 1 (UCP1)	miR-124	423	417
AY461434	uncoupling protein 1 (UCP1)	miR-140	216	208
AY574056	metal response element-binding transcription factor-1 (MTF)	miR-3167	720	712
AY574056	metal response element-binding transcription factor-1 (MTF)	s0024-5p	258	250
D83272	insulin-like growth factor I	miR-727*	76	69
D83272	insulin-like growth factor I	miR-7b	85	78
D83273	JNKa	let-7b	1544	1536
D83273	JNKa	s0011-5p	1718	1712
D85139	fast skeletal myosin light chain 1a	miR-499-5p	414	407
D85139	fast skeletal myosin light chain 1a	s0007-3p	457	449
D85141	fast skeletal myosin light chain 3	miR-1601	430	424
D85141	fast skeletal myosin light chain 3	s0007-3p	428	422
DQ324046	CD8 beta	miR-212a-5p	95	88
DQ324046	CD8 beta	s0013-5p	210	203
EU368584	MIF	miR-430a	116	109
EU368584	MIF	miR-430b-1	116	109
FJ424519	insulin-like growth factor binding protein 3 (IGFBP-3)	miR-1754	496	490
FJ424519	insulin-like growth factor binding protein 3 (IGFBP-3)	miR-2130	445	438
FJ716101	lipoprotein lipase (LPL)	miR-5113	551	544
FJ716101	lipoprotein lipase (LPL)	s0007-5p	667	659
FJ797306	insulin-like growth factor binding protein-1 (IGFBP-1)	let-7b	652	645
FJ797306	insulin-like growth factor binding protein-1 (IGFBP-1)	miR-541	151	145
GU300108	growth hormone receptor type 2b (GHR2b)	miR-7b	527	521
GU300108	growth hormone receptor type 2b (GHR2b)	s0018-5p	448	440
GU809230	primary response protein 88a (MyD88a)	miR-124	1033	1026
GU809230	primary response protein 88a (MyD88a)	miR-132	1206	1200
HM641129	insulin-like growth factor 2a (IGF2a)	miR-297	1045	1038
HM641129	insulin-like growth factor 2a (IGF2a)	s0024-5p	121	113
M11671	urotensin I (UI)	miR-1601	693	687
M11671	urotensin I (UI)	s0007-3p	64	57
M14084	urotensin II-alpha (UIIa)	miR-1601	77	71
M14084	urotensin II-alpha (UIIa)	s0007-3p	75	68
M62554	calcium channel alpha-1 subunit	miR-3529	60	54
M62554	calcium channel alpha-1 subunit	s0024-5p	92	84
S82374	insulin-like growth factor I subtype Ea2 (IGF-IEa2)	miR-727*	76	69
S82374	insulin-like growth factor I subtype Ea2 (IGF-IEa2)	miR-7b	85	78
X95431	MHC class II beta chain	s0007-3p	84	77
X95431	MHC class II beta chain	s0020-3p	75	69
Y14627	D1A4 Dopamine receptor	miR-338-3p	170	163
Y14627	D1A4 Dopamine receptor	miR-3600	337	330
Z72493	ZP2 egg membrane protein	miR-23c	56	49
Z72493	ZP2 egg membrane protein	s0023-5p	393	386
AB006038	extracellular signal regulated protein kinase 1 (cERK1)	miR-297	89	82
AB009073	mannose-binding protein-associated serine protease (MASP)	miR-1754	844	837
AB013381	homologue of high affinity IgE receptor gamma subunit	miR-306b	168	161
AB015903	immunoglobulin light chain	miR-297	125	119
AB015904	immunoglobulin light chain	miR-297	125	119
AB016214	complement C3-Q1	miR-1623	151	145
AB020783	E12 transcription factor	s0027-3p	85	78
AB023480	MAP kinase kinase 6 (MKK6)	miR-212a-5p	38	31
AB028457	thymosin beta b	s0009-3p	67	60
AB031070	CD18 type 2	s0007-3p	610	602
AB034807	C-type lectin	miR-5113	62	56
AB042437	mitochondrial ATP synthase alpha-subunit	miR-3384	79	73
AB052623	warm-temperature-acclimation-related-65 kDa-protein	s0009-3p	29	22
AB055657	G protein-coupled receptor kinase 1	miR-1754	79	73
AB057407	matrix metalloproteinase 9	miR-150	178	172
AB061686	Smad4 type1 (cSmad4-1-1)	s0018-5p	168	161
AB061687	Smad4 type1 (cSmad4-1-2)	s0018-5p	168	161
AB061690	Smad4 type1 (cSmad4-3-1)	s0025-5p	412	406
AB063389	MAP kinase kinase 4 (cMKK4)	miR-1601	176	170
AB078926	mitochondrial ATP synthase c-subunit (P3)	miR-3065-5p	111	103
AB084635	complement component C5-1	s0024-5p	88	82
AB094587	truncated isoform of C5-1	miR-669	384	378
AB098610	invariant chain like protein 2 (Iclp-2)	s0007-3p	238	231
AB104627	myosin heavy chain	s0023-3p	98	92
AB110780	interleukin-10 (IL-10)	s0004-3p	217	211
AB110826	mannose-binding lectin isoform 2	miR-306a*	27	20
AB110827	mannose-binding lectin isoform 2	miR-306a*	27	20
AB180749	rod transducin alpha subunit II (Galpha-t1-2)	miR-22a	580	574
AB180756	cGMP phosphodiesterase gamma subunit 6H (PDE6H)	s0005-5p	75	68
AB186387	NCC receptor (NCCRP) 1 like protein	s0007-3p	107	99
AB189966	aspartic acid-rich protein aspolin2-1	s0009-3p	34	28
AB189967	aspartic acid-rich protein aspolin2-2	s0009-3p	34	28
AB220583	cysteine dioxygenase	miR-460b-3p	298	291
AB376666	type I interferon (I-IFN)	s0013-5p	24	18
AB439579	retinol dehydrogenase 8 (rdh8)	miR-151-3p	543	537
AB469895	guanylate cyclase retinal rod2 (GC-RR2)	s0025-5p	361	355
AB469896	guanylate cyclase retinal cone (GC-RC)	s0010-5p	799	793
AB469899	guanylate cyclase activating protein 3 (GUCA1C)	s0007-3p	217	210
AF002162	class I metallothionein (MT)	s0009-5p	40	33
AF055288	creatine kinase M1-CK	miR-4666-5p	161	155
AF077819	hyosophorin	s0012-5p	30	23
AF119837	hexokinase I (HK-I)	miR-204	274	267
AF309415	ovarian fibroin-like substance-2	miR-132	123	116
AF309417	ovarian fibroin-like substance-4	miR-727	170	163
AF402958	prepro-insulin-like growth factor-II (IGF-II)	miR-1601	100	92
AH005532	heat shock cognate protein 70 (HSC70)	miR-727	233	226
AJ308993	apolipoprotein A-I (apoA1)	s0020-3p	227	220
AJ421443	CXC chemokine a (CXCa)	s0013-5p	77	70
AJ605725	putative melanocortin-2 receptor (mc2R)	s0003-3p	71	64
AJ632159	interleukin-11 (IL-11)	miR-669n	25	17
AJ783704	mineralocorticoid receptor (mr)	s0018-5p	258	251
AJ843873	interleukin-1 receptor I (IL-1RI)	s0024-5p	34	27
AM498378	agouti-related protein (agRP)	s0007-3p	184	178
AU279339	heat shock protein 4	miR-3529	227	220
AY117541	ribosomal protein L41	miR-669	94	87
AY144591	IGF-I receptor subtype a (IGF-IRa)	s0016-5p	269	262
AY147400	chicken-II-type gonadotropin-releasing hormone	s0005-5p	139	132
AY166587	nucleolin	s0023-3p	186	179
AY225964	fetuin short form	s0013-5p	146	138
AY225965	fetuin long form	s0013-5p	146	138
AY313162	prion-like protein 1 (CcPrP1)	s0024-5p	360	353
AY330167	nucleolin 2	s0003-3p	30	24
AY330168	nucleolin 3	s0007-3p	554	548
AY437775	cytochrome P4501B2 (CYP1B)	miR-727	442	435
AY691176	lactate dehydrogenase B-type subunit (ldhb 1)	miR-338-3p	53	47
AY732491	growth hormone receptor (GHR)	miR-3384	223	215
AY741100	growth hormone receptor (GHR)	miR-3384	223	215
AY956415	HMG-box transcription factor Sox9b (sox9b)	miR-124	59	52
D83274	mitogen-activated protein kinase	s0007-3p	635	629
D85140	fast skeletal myosin light chain 1b	s0004-3p	52	45
D88115	beta-globin	miR-1601	59	51
D88116	beta-globin	miR-1601	59	51
D88117	beta-globin	miR-1601	59	51
D88118	beta-globin	miR-1601	59	51
DQ086117	short prolactin receptor S2 (PRLrS2)	s0023-3p	120	113
DQ375239	prolactin-releasing peptide C-RFamide precursor (C-Rfa)	s0013-5p	136	129
DQ400124	CD4	miR-338-3p	95	87
DQ411313	Pi-class glutathione S-transferase	s0024-5p	159	151
DQ453126	proteasome activator PA28 subunit	miR-669	87	79
DQ987535	metal transcription factor 1 (MTF-1)	miR-124	199	192
DQ987536	metal transcription factor 1 isoform a (MTF-1a)	miR-124	199	192
EU025118	CD8 alpha 1 (CD8a1)	s0007-3p	144	137
EU025120	CD8 beta 1 (CD8b1)	s0013-5p	210	203
EU025121	CD8 beta 2 (CD8b2)	s0013-5p	213	206
EU090723	SLP-76	s0005-5p	72	66
EU251078	CD8 alpha	s0007-3p	144	137
EU255233	proteasome activator subunit 2	s0025-5p	53	47
EU380205	cyclin A	s0024-5p	230	224
EU490409	myeloid cell leukemia protein	s0025-5p	407	400
EU519825	steroidogenic acute regulatory protein (StAR)	s0007-3p	177	171
FJ009001	insulin-like growth factor binding protein 2 (IGFBP-2)	miR-9a-5p	259	252
FJ465176	RAB7	miR-204	59	52
GQ168341	interferon 3 (IFN-3)	miR-124	92	86
GQ168342	interferon 2 (IFN-2)	miR-124	92	86
GQ214769	myostatin (MSTN)	miR-669	63	56
GU300106	growth hormone receptor type 1b' (GHR1b')	miR-204*	600	594
HM191492	growth hormone secretagogue receptor 1 type a' (jlGHSR1a')	s0023-3p	62	55
HM372879	MHC class I antigen	miR-1601	103	96
HM564033	toll-like receptor 4b (TLR4b)	s0007-3p	117	111
HQ850441	TNF receptor-associated factor 3 (TRAF3)	miR-151-3p	874	867
HQ850443	interferon regulatory factor 3 (IRF3)	s0023-5p	182	175
L23935	mitogen-activated protein kinase kinase (c-MKK)	s0025-5p	281	274
L30111	cysteine proteinase	miR-3167	115	108
L77976	endozepine	miR-124	62	55
M14088	urotensin II-gamma (UIIg)	miR-1601	124	117
M26834	gamma-s-crystallin	miR-669	25	18
S66473	glial fibrillary acidic protein (GFAP)	s0017-5p	111	104
S74449	rhodopsin	s0007-3p	155	149
U02475	rhodopsin	s0007-3p	155	149
U53782	ras-related protein (K-ras)	s0007-3p	45	39
U81505	c-fos transcription factor	miR-3600	80	74
U81506	junB transcription factor	miR-460b-3p	366	359
X12902	gamma-crystallin gamma-m1	s0018-5p	32	26
Y14631	D1X Dopamine receptor	miR-2130	36	30
Y14632	D2 Dopamine receptor	s0024-5p	174	168
Y17128	PS1 protein	miR-5113	61	54
X:Y:Z (for example "8:0:1") in the seed column. (X): the size of the seed; (Y): the number of mismatches (Y); and (Z): the number of G:U wobble pairs .For example, 8:0:1 means that the seed is an 8-mer, has no mismatches but contains a single G:U wobble.
ΔΔG is an energetic score. The lower its value, the stronger the binding of the miRNA to the given site is expected to be.
