# Supplementary material for: Identification of common carp (Cyprinus carpio) microRNAs and microRNA-related SNPs
Source: BMC Genomics. 2012 Aug 21;13:413. doi: 10.1186/1471-2164-13-413 (PMC3478155; doi:10.1186/1471-2164-13-413)
Supplement: Additional file 10 — Table S7. 18 miRNAs generated from the antisense strands of mRNAs. [file 1471-2164-13-413-S10.xls]

## Sheet: miRNA located in anti-ESTs
miRNAs	Mature sequence	ML (bp)	pre-miRNA	Source sequences	MFE (kcal/mol)	PL (bp)	A+U (%)	Precusor sequence
s0011-5p	UCUAGAUCUAGUGAACACGGGUGG	24	s0011	EX826773:209:301:-	-37.4	93	44.09	GAGAACGAGCUCUAGAUCUAGUGAACACGGGUGGAGAUAGGACGAGCCGUCUCCAACCCGUUCGCCAGAUCAUGUGCGAUUCCCGUGAUCUCG
s0012-5p	UGGUUAGAGAAUUGGACUUGUAAC	24	s0012-1	EX879429:565:638:-	-27.3	74	51.35	UGUGGCUUAUUGGUUAGAGAAUUGGACUUGUAACCCGAAGGUCACAGGUUCAAGUCUCGGUGCUGGCAGGAGUU
			s0012-2	EX881811:101:185:-; EX884126:134:218:-	-29.2	85	47.06	UGUGGCCUAAUGGUUAGAGAAUUGGACUUGUAACCAGAAGGUCGCAGGUUCGAGUCUCGGUGCUGGCAGGAGUUGUAGGUGGGAG
s0013-5p	UUGGACUGAAGGUCUGUCUGCACU	24	s0013	DC997710:271:346:-; DC996731:150:225:-	-27.3	76	51.32	AAAACUGGUCUUGGACUGAAGGUCUGUCUGCACUGAGGACAGCUGUAGAUUCCCUUCUGAUCCUGAUUCCAGACGU
s0022-3p	UACUGCGUGAUCAUCGUUGC	20	s0022	EX886240:657:756:-	-19.1	100	56	GAAACAGUCGAGCGACAGAUAAGGACAGCAGUUUGUAAGUGUUUUUGCCUCGUUUUCUCAUUAGACUACUGCGUGAUCAUCGUUGCUAGGGAAAAGUUGC
s0024-5p	UGUUCAUGAUGGUGAGUGGGGGGA	24	s0024	EX826139:671:761:-	-34.6	93	47.31	GUCACAGCGCUGUUCAUGAUGGUGAGUGGGGGGAGUGCAGGGGGUUUCUCCUGAAGUCCACGAUCAUCAUCACUGUUUUGAGCGUGUUAAGCU
s0027-3p	UGCGUGUGCUUGGCUGAGGAG	21	s0027-2	C88360:127:224:-	-33.74	98	43.88	CACCCUGGAAAUGUUCUCUGCCAGGUUUCGGUCCAGUACAAGAGGAACCGCAGGUUCAGACAUUUGGUGCGUGUGCUUGGCUGAGGAGCCACUGGUGC
miR-151-3p	GCAGACUGAAGCUCCUGGAGGA	22	mir-151	CF661150:151:235:-	-30	85	38.82	GUGGCGGAUGACACUCCUGCAGUUCAGGCUGUGCUGAAGGCCGACACACGCAGACUGAAGCUCCUGGAGGAGGAACGGCAGCUAC
miR-1623	GCAGGCACAGACAGACAGU	19	mir-1623	EX881055:28:99:-	-21.3	72	47.22	AGUAGUUAAGCUAGCUGUUUGGCCCCUUUAAAACGACGGCCAGUCGCAGGCACAGACAGACAGUGUCGCACU
miR-1754	CUGUGCUGGAGCUGUGCUGG	20	mir-1754	CA966941:464:549:-	-39.5	86	33.72	CGCCCGCCUGUGCUGGAGCUGUGCUGGGCCGGAGACACAGGCAUUUCUGUCGUGGAUGUGGCCGGCUGCUGUAGUGACUGUGGGCG
miR-23c	UUCACACUGCCAGUGAUUACCC	22	mir-23c	EX882291:249:329:-	-18.3	81	49.38	GGAAAAUACACAGGUAAUGUGUCCCGGCAAUUGUUCCCGCGUCGCUAGAUUAUGCCCCUUUCACACUGCCAGUGAUUACCC
miR-306a*	CAGAGCCGCCUGGCGCCUCA	20	mir-306a	CA966949:310:377:-;CA966951:317:384:-	-34.1	68	29.41	CCAGAGCCGCCUGGCGCCUCACCACGGAGUCCGGGUCUUGGCUGCUGGUGGAAACGGGCGAGCUCUGG
miR-3167	AGGAUUUCAGACAGACUGGUGU	22	mir-3167	EX826139:15:91:-	-28.6	77	46.75	GCUCCAGUGAUCUGUUGAAGAUCUGUGUGAAGAUGGGGGGCCAGCUGGUCAGCACAGGAUUUCAGACAGACUGGUGU
miR-3217	UAGAGUAGAUGUUUUUUGUU	20	mir-3217	EC392860:315:383:-	-17.2	69	66.67	AGCACAGAAACAAAACUUGUUUUUUUGGACUAUGCUUGCACAGUUCAGAUAGAGUAGAUGUUUUUUGUU
miR-3596	AACCACACAACCUACUACCUCA	22	mir-3596-2	EX823568:577:660:-	-29.6	84	52.38	CAGGGAAGGCAGUAGGUUGUAUAGUUAUCUCCUGAUGGGGCAAAAUUACAACCCUGAAACCACACAACCUACUACCUCACCCUG
miR-4072-3p	UAAAUGCAUCUUGACAAAAA	20	mir-4072	EC392910:398:504:-; EC393389:389:495:-; EC393746:404:480:-; EC392571:404:480:-; EC393611:404:480:-; EC393854:404:480:-	-15.2	107	71.96	AAGUAUAAUUUUAAUACAUUUUUCAGAAUGCAUUCAAGACUUUAUAUAUAUCUUAAGUCAUUUUGCCAGUAAAUGCAUCUUGACAAAAAUGUUGCAAUGCACCAGCU
miR-4143-5p	CAUGUUUUGUGUAUUUGUGU	20	mir-4143	DC997499:262:354:-; EX822790:228:320:+	-27.3	93	74.19	AUAAAUACUGAUAUACACAAACAUAUGCAUUGUACAUAGAAUGUAUGUAUACACAUUCAUGUUUUGUGUAUUUGUGUAUACAGACAUGUUUAU
miR-541	UGGUGAGCGCAGAAUCUGGAUC	22	mir-541	EC393668:534:610:-	-22.8	77	45.45	UGAGGUCUCAGCCUGUUCAGCCAGCUCUCCGAAAUGGGCUUCCACAUCCUCAAUGGUGAGCGCAGAAUCUGGAUCCA
miR-338-3p	UCCAGCAUCAGUGAUUUUGUUG	22	mir-338-2	AU279320:3:83:-	-40.2	81	50.62	UUUCUCCCUGCAACAAUCUCCUGAUGCUGCCUGAGUGUUUUUACUCCACUCCAGCAUCAGUGAUUUUGUUGCCGGGGGUCA
MFE: minimal free energy; ML: mature length; PL: precusor length
the format of A:B:C:D (for example "CF661150:151:235:-") in the Source sequences column: (A) the source sequence; (B:C) start position and end position in the source sequences; (D) the sense/anti-sense strand.For example, CF661150:151:235:- means that the source sequence was derived from the anti-sense strand of CF661150, and the aligned site was between 151 bp and 235 bp. In A, "CYC" presents un…
